# Supplementary material for: Functional heterogeneity in the fermentation capabilities of the healthy human gut microbiota
Source: PLoS One. 2021 Jul 21;16(7):e0254004. doi: 10.1371/journal.pone.0254004 (PMC8294568; doi:10.1371/journal.pone.0254004)
Supplement: S1 Table — (1) Subset 1 of ex vivo SCFA data. Samples ID include Donor ID–Culture condition (Ctrl- Control; Cell- Cellulose; Inul-Inulin; Pect- Pectin)–Timepoint ID (00- 0h; 02 – 2h; 04 – 4h). (2) Subset 2 of ex vivo SCFA data. Samples ID include Donor ID–Culture condition (Ctrl- Control; Cell- Cellulose; Inul-Inulin; Pect- Pectin)–Timepoint ID (00- 0h; 01 -2h; 02- 4h). (3) Gut-on-a-chip experiment SCFA data. Samples ID include Concentration ID–Timepoint ID (00- 0h; 01- 2h; 02- 4h; 03- 8h)–Replica ID (a, b or c where applicable). The different concentrations tested here were C1 – 2mM Butyrate, 2mM Propionate, 10mM Acetate; C2 – 5mM Butyrate, 5mM Propionate, 25 Propionate; C3- 10mM Butyrate, 10mM Butyrate, 50mM Acetate; But– 5mM Butyrate; Pro- 5mM Propionate; Ace– 25 mM Acetate. (XLSX) [file pone.0254004.s011.xlsx]

## Sheet: (1) Exvivo -1
Sample	Acetate	Propionate	Butyrate		Values reported as mM
C-Ctrl-00a	12.516	3.922	4.565		Empty cells represent no acid detected
C-Ctrl-00b	8.342	4.396	4.498
C-Cell-00a	8.187	4.398	4.495		Notation: Donor ID - Culture condition - Timepoint ID
C-Cell-00b	21.268	4.011	4.178		Culture condition: Ctrl - Control; Cell - Cellulose; Inul- Inulin; Pect- Pectin
C-Inul-00a	14.499	1.709	2.71		Timepoint ID: 00 - 0h; 02 - 2h; 04- 4h
C-Pect-00a	8.462	2.823	2.942
C-Ctrl-02a	10.893	5.043	5.895
C-Ctrl-02b	8.899	4.522	4.868
C-Cell-02a	10.908	5.238	5.799
C-Cell-02b	21.544	4.53	5.575
C-Inul-02a	13.045	3.173	8.028
C-Inul-02b	14.186	3.131	8.612
C-Pect-02a	17.269	4.509	5.024
C-Pect-02b	12.851	3.452	3.696
C-Ctrl-04a	18.284	5.706	7.57
C-Ctrl-04b	14.236	6.448	7.597
C-Cell-04a	13.858	6.617	7.809
C-Cell-04b	14.406	6.635	7.748
C-Inul-04a	30.469	3.148	14.518
C-Inul-04b	15.681	2.867	11.488
C-Pect-04a	28.46	4.498	5.719
C-Pect-04b	21.965	4.835	6.206
G-Ctrl-00a	16.799	3.424	5.086
G-Ctrl-00b	16.238	2.956	4.21
G-Cell-00a	16.378	3.149	4.478
G-Cell-00b	15.054	3.058	4.238
G-Inul-00a	15.851	3.15	4.746
G-Inul-00b	16.254	2.945	4.416
G-Pect-00a	19.105	3.655	5.003
G-Pect-00b	19.875	3.697	5.15
G-Ctrl-02a	19.058	3.33	4.913
G-Ctrl-02b	14.571	2.553	3.92
G-Cell-02a	19.157	3.388	4.974
G-Cell-02b	21.55	3.897	6.12
G-Inul-02a	23.832	4.157	11.067
G-Inul-02b	25.031	4.113	11.042
G-Pect-02a	31.713	4.169	7.481
G-Pect-02b	37.922	5.239	9.51
G-Ctrl-04a	24.292	3.839	5.998
G-Ctrl-04b	24.381	3.896	6.065
G-Cell-04a	21.458	3.574	5.459
G-Cell-04b	23.556	4.439	9.353
G-Inul-04a	26.913	5.124	17.165
G-Inul-04b	27.127	4.966	19.218
G-Pect-04a	39.316	5.81	12.426
G-Pect-04b	33.732	5.036	11.192
E-Ctrl-00a	6.929	1.288	1.73
E-Ctrl-00b	6.668	1.298	1.514
E-Cell-00a	5.892	1.129	1.316
E-Cell-00b	6.536	1.179	1.543
E-Inul-00a	22.193	2.802	6.966
E-Inul-00b	6.096	1.193	1.468
E-Pect-00a	8.142	1.415	1.794
E-Pect-00b	5.524	0.958	1.226
E-Ctrl-02a	8.374	1.171	1.665
E-Ctrl-02b	9.993	1.486	2.151
E-Cell-02a	9.791	1.363	1.807
E-Cell-02b	10.27	1.455	2.108
E-Inul-02a	5.448	1.001	1.473
E-Inul-02b	20.475	2.537	6.151
E-Pect-02a	32.917	3.104	5.089
E-Pect-02b	26.015	2.462	3.905
E-Ctrl-02c	9.615	1.213	1.968
E-Cell-02c	10.825	1.453	2.355
E-Inul-02c	23.063	2.847	7.512
E-Pect-02c	27.001	2.28	3.743
E-Ctrl-04a	14	1.606	2.818
E-Ctrl-04b	13.324	1.652	2.678
E-Cell-04a	14.414	1.666	3.133
E-Cell-04b	12.064	1.456	2.239
E-Inul-04a	30.852	3.998	13.445
E-Inul-04b	29.624	3.796	13.06
E-Pect-04a	30.269	2.828	5.93
E-Pect-04b	35.149	3.17	7.171
E-Ctrl-04c	12.352	1.416	2.345
E-Cell-04c	16.499	1.698	3.465
E-Inul-04c	27.68	3.75	14.311
E-Pect-04c	29.244	2.556	5.638
F-Ctrl-00a	6.326	2.063	1.439
F-Ctrl-00b	6.986	2.488	1.583
F-Cell-00a	7.023	2.583	1.546
F-Cell-00b	6.99	2.593	1.528
F-Inul-00a	4.676	1.505	1.268
F-Inul-00b	5.139	1.742	1.162
F-Pect-00a	7.977	2.584	1.525
F-Pect-00b	7.677	2.503	1.409
F-Ctrl-02a	11.532	3.495	2.906
F-Ctrl-02b	7.987	2.569	2.512
F-Cell-02a	8.513	2.854	2.031
F-Cell-02b	8.835	2.863	2.148
F-Inul-02a	20.166	4.32	5.319
F-Inul-02b	18.186	3.771	4.513
F-Pect-02a	23.647	3.526	3.517
F-Pect-02b	28.74	4.377	4.108
F-Ctrl-02c	12.177	3.552	2.984
F-Cell-02c	10.736	3.56	2.732
F-Inul-02c	23.669	5.34	6.578
F-Pect-02c	28.296	4.56	5.137
F-Ctrl-04a	15.334	4.416	4.284
F-Ctrl-04b	13.765	4.234	3.639
F-Cell-04a	13.24	4.186	3.641
F-Cell-04b	11.771	3.702	3.244
F-Inul-04a	25.451	4.569	7.795
F-Inul-04b	31.577	5.728	9.08
F-Pect-04a	24.34	3.925	5.492
F-Pect-04b	33.525	5.818	7.841
F-Ctrl-04c	18.73	5.259	5.152
F-Cell-04c	16.91	5.41	4.734
F-Inul-04c	36	7.287	11.98
F-Pect-04c	33.506	6.073	8.365
H-Ctrl-00a	9.164	4.221	4.296
H-Ctrl-00b	9.893	4.823	4.616
H-Cell-00a	10.356	4.998	4.694
H-Cell-00b	9.82	4.822	4.531
H-Inul-00a	8.937	4.311	5.175
H-Inul-00b	11.017	5.159	5.595
H-Pect-00a	12.794	5.106	4.473
H-Pect-00b	14.49	6.336	6.275
H-Ctrl-02a	15.428	6.078	6.929
H-Ctrl-02b	11.252	4.894	6.202
H-Cell-02a	14.908	6.049	6.868
H-Cell-02b	15.478	6.235	7.031
H-Inul-02a	26.966	13.422	18.469
H-Inul-02b	24.655	11.965	15.636
H-Pect-02a	25.125	7.003	8.16
H-Pect-02b	33.132	9.22	10.45
H-Ctrl-02c	16.364	6.416	7.531
H-Cell-02c	17.348	6.722	7.842
H-Inul-02c	31.072	17.745	19.807
H-Pect-02c	31.561	9.278	11.172
H-Ctrl-04a	17.195	6.584	7.809
H-Ctrl-04b	16.877	6.626	8.059
H-Cell-04a	19.31	7.57	9.305
H-Cell-04b	17.226	7.189	8.884
H-Inul-04a	28.777	17.227	22.024
H-Inul-04b	32.797	19.529	24.428
H-Pect-04a	33.541	8.842	11.321
H-Pect-04b	37.118	9.764	12.749
H-Ctrl-04c	19.248	7.161	8.788
H-Cell-04c	23.151	8.568	9.867
H-Inul-04c	36.004	21.859	23.294
H-Pect-04c	38.812	11.183	14.63

## Sheet: (2) Exvivo -2
Sample	Acetate	Propionate	Butyrate		Values reported as mM
A-Ctrl-00a	7.845	6.523	2.655		Empty cells represent no acid detected
A-Ctrl-00b	9.5	7.607	3.055
A-Ctrl-01a	12.032	9.102	4.495		Notation: Donor ID - Culture condition - Timepoint ID
A-Ctrl-01b	14.942	11.352	5.663		Culture condition: Ctrl - Control; Cell - Cellulose; Inul- Inulin; Pect- Pectin
A-Cell-01a	15.278	11.458	5.569		Timepoint ID: 00 - 0h; 01 - 2h; 02- 4h
A-Cell-01b	16.308	13.006	6.521
A-Inul-01a	30.138	16.737	11.77
A-Inul-01b	22.658	12.237	8.557
A-Pect-01a	33.633	16.101	8.424
A-Pect-01b	27.884	12.378	6.277
A-Ctrl-02a	13.803	10.254	6.096
A-Ctrl-02b	16.995	12.764	7.573
A-Cell-02a	18.193	12.993	7.344
A-Cell-02b	15.71	11.511	6.528
A-Inul-02a	32.145	17.159	16.557
A-Inul-02b	30.001	16.182	15.703
A-Pect-02a	38.101	15.997	9.764
A-Pect-02b	46.918	21.12	13.513
I-Ctrl-00a	9.831	2.076	6.432
I-Ctrl-00b	8.374	1.664	5.065
I-Ctrl-01a	13.954	3.226	9.446
I-Ctrl-01b	12.695	2.863	8.357
I-Cell-01a	13.927	3.395	8.68
I-Cell-01b	11.566	2.586	7.25
I-Inul-01a	18.146	4.524	16.377
I-Inul-01b	18.925	4.674	16.21
I-Pect-01a	21.662	2.971	9.125
I-Pect-01b	23.467	3.443	9.543
I-Ctrl-02a	13.981	3.05	9.79
I-Ctrl-02b	19.01	4.438	14.145
I-Cell-02a	16.442	3.974	12.338
I-Cell-02b	15.759	3.722	11.303
I-Inul-02a	18.172	6.103	22.29
I-Inul-02b	22.304	7.335	29.453
I-Pect-02a	39.538	4.373	16.204
I-Pect-02b	36.063	3.8621	14.492
J-Ctrl-00a	8.782	3.198	3.16
J-Ctrl-00b	8.157	2.928	2.827
J-Ctrl-01a	9.061	2.932	3.616
J-Ctrl-01b	10.806	3.641	4.624
J-Cell-01a	10.302	3.398	4.189
J-Cell-01b	8.515	2.631	3.116
J-Inul-01a	32.172	5.103	20.061
J-Inul-01b	29.513	4.386	16.951
J-Pect-01a	29.823	4.799	6.554
J-Pect-01b	26.971	4.425	6.026
J-Ctrl-02a	12.24	3.734	5.709
J-Ctrl-02b	13.587	4.243	6.488
J-Cell-02a	13.183	3.943	5.889
J-Cell-02b	12.578	3.791	5.659
J-Inul-02a	36.339	5.011	27.398
J-Inul-02b	39.425	5.454	29.636
J-Pect-02a	28.854	5.302	9.5
J-Pect-02b	28.625	5.206	9.697
K-Ctrl-00a	10.869	2.762	5.62
K-Ctrl-00b	12.039	2.941	5.88
K-Ctrl-01a	16.324	3.784	9.411
K-Ctrl-01b	17.826	4.067	9.942
K-Cell-01a	16.868	3.82	9.352
K-Cell-01b	15.481	3.466	8.396
K-Inul-01a	35.386	6.617	25.893
K-Inul-01b	34.166	6.424	25.179
K-Pect-01a	38.477	5.354	13.622
K-Pect-01b	44.044	6.291	16.145
K-Ctrl-02a	23.179	5.274	14.5
K-Ctrl-02b	25.889	6.097	17.334
K-Cell-02a	25.752	5.554	15.224
K-Cell-02b	24.39	5.541	15.69
K-Inul-02a	39.889	7.858	38.925
K-Inul-02b	44.444	8.64	42.133
K-Pect-02a	52.196	8.273	25.798
K-Pect-02b	38.112	6.178	19.418
L-Ctrl-00a	16.521	4.787	5.082
L-Ctrl-00b	14.275	4.155	4.553
L-Ctrl-01a	19.764	5.734	6.257
L-Ctrl-01b	17.003	4.958	5.393
L-Cell-01a	20.852	6.303	6.724
L-Cell-01b	20.238	7.583	6.547
L-Inul-01a	19.505	3.973	8.277
L-Inul-01b	20.659	4.251	8.562
L-Pect-01a	25.557	5.674	6.479
L-Pect-01b	22.796	5.037	5.71
L-Ctrl-02a	12.082	4.449	3.997
L-Ctrl-02b	14.7	4.424	4.934
L-Cell-02a	18.357	5.293	5.61
L-Cell-02b	23.617	7.585	8.598
L-Inul-02a	25.487	4.774	13.555
L-Inul-02b	27.621	5.872	14.591
L-Pect-02a	41.521	8.686	11.388
L-Pect-02b	35.333	7.444	9.679
M-Ctrl-00a	8.446	1.195	1.565
M-Ctrl-00b	8.89	1.633	2.255
M-Ctrl-01a	11.421	1.732	2.701
M-Ctrl-01b	11.066	1.603	2.653
M-Cell-01a	12.274	1.73	2.716
M-Cell-01b	9.94	1.417	2.242
M-Inul-01a	31.935	4.373	14.027
M-Inul-01b	34.49	4.87	14.946
M-Pect-01a	31.574	2.995	5.845
M-Pect-01b	31.292	2.968	5.662
M-Ctrl-02a	14.289	1.946	3.665
M-Ctrl-02b	21.23	3.147	6.283
M-Cell-02a	23.257	3.432	6.471
M-Cell-02b	14.418	1.983	3.795
M-Inul-02a	28.664	4.115	18.234
M-Inul-02b	40.562	5.969	27.257
M-Pect-02a	34.627	3.751	9.847
M-Pect-02b	33.333	3.484	8.719
N-Ctrl-00a	6.104	1.807	1.389
N-Ctrl-00b	6.631	2.074	1.509
N-Ctrl-01a	10.804	2.148	2.209
N-Ctrl-01b	10.758	2.104	2.177
N-Cell-01a	11.875	2.366	2.3
N-Cell-01b	11.171	2.244	2.139
N-Inul-01a	19.1	2.671	5.755
N-Inul-01b	19.959	2.809	6.022
N-Pect-01a	21.375	2.911	2.79
N-Pect-01b	20.074	2.72	2.584
N-Ctrl-02a	12.487	2.055	2.55
N-Ctrl-02b	11.348	1.85	2.348
N-Cell-02a	16.073	2.503	2.925
N-Cell-02b	12.694	2.018	2.284
N-Inul-02a	23.22	3.008	8.264
N-Inul-02b	22.375	3.032	8.489
N-Pect-02a	48.985	6.244	8.046
N-Pect-02b	26.31	3.482	4.603
O-Ctrl-00a	7.284	2.904	1.922
O-Ctrl-00b	3.095	1.056	0.713
O-Ctrl-01a	6.225	1.934	1.723
O-Ctrl-01b	4.168	1.312	1.128
O-Cell-01a	6.641	2.059	1.721
O-Cell-01b	4.663	1.52	1.267
O-Inul-01a	6.395	2.59	2.503
O-Inul-01b	7.903	3.133	3.069
O-Pect-01a	11.27	2.461	1.721
O-Pect-01b	11.938	2.784	1.963
O-Ctrl-02a	8.619	2.237	2.33
O-Ctrl-02b	4.176	1.138	1.257
O-Cell-02a	13.431	3.777	3.801
O-Cell-02b	6.132	1.699	1.697
O-Inul-02a	19.462	9.919	9.407
O-Inul-02b	12.987	6.413	6.173
O-Pect-02a	18.042	4.339	3.537
O-Pect-02b	23.098	5.441	4.445
P-Ctrl-00a	7.929	3.136	2.206
P-Ctrl-00b	6.959	2.663	1.826
P-Ctrl-01a	8.342	3.246	2.451
P-Ctrl-01b	8.159	3.248	2.504
P-Cell-01a	8.136	3.3	2.415
P-Cell-01b	6.292	2.329	1.64
P-Inul-01a	5.454	3.382	1.902
P-Inul-01b	8.66	5.308	3.017
P-Pect-01a	27.423	10.079	6.4
P-Pect-01b	21.435	6.966	4.411
P-Ctrl-02a	12.752	4.937	4.031
P-Ctrl-02b	11.32	4.603	3.865
P-Cell-02a	11.093	4.343	3.401
P-Cell-02b	9.824	4.126	3.362
P-Inul-02a	14.28	10.182	5.669
P-Inul-02b	10.369	7.241	3.977
P-Pect-02a	15.484	5.566	3.774
P-Pect-02b	19.386	6.915	4.704
Q-Ctrl-00a	4.907	1.98	2.302
Q-Ctrl-00b	6.133	2.418	2.635
Q-Ctrl-01a	6.36	2.171	2.608
Q-Ctrl-01b	9.044	3.278	3.833
Q-Cell-01a	9.29	3.187	3.549
Q-Cell-01b	7.452	2.458	2.83
Q-Inul-01a	23.902	6.121	17.482
Q-Inul-01b	6.965	1.608	4.613
Q-Pect-01a	22.571	4.694	5.705
Q-Pect-01b	15.723	3.004	3.71
Q-Ctrl-02a	12.865	4.244	5.483
Q-Ctrl-02b	12.861	4.396	5.691
Q-Cell-02a	12.526	3.988	5.27
Q-Cell-02b	9.445	3.029	3.709
Q-Inul-02a	23.053	6.229	18.95
Q-Inul-02b	23.104	6.496	20.19
Q-Pect-02a	24.4	5.569	7.822
Q-Pect-02b	23.965	5.468	7.502
R-Ctrl-00a	4.431	0.712	1.684
R-Ctrl-00b	5.621	0.921	2.135
R-Ctrl-01a	10.007	1.333	3.003
R-Ctrl-01b	13.389	1.857	4.068
R-Cell-01a	8.156	1.116	2.512
R-Cell-01b	10.197	1.435	3.158
R-Inul-01a	16.694	1.794	6.871
R-Inul-01b	19.103	2.293	8.704
R-Pect-01a	24.856	2.471	5.041
R-Pect-01b	22.399	2.186	4.7
R-Ctrl-02a	12.872	1.506	3.543
R-Ctrl-02b	10.609	1.329	3.476
R-Cell-02a	13.442	1.62	3.909
R-Cell-02b	13.735	1.589	3.833
R-Inul-02a	23.54	2.789	13.485
R-Inul-02b	24.061	2.806	13.42
R-Pect-02a	34.331	3.291	8.16
R-Pect-02b	29.853	2.657	6.761
S-Ctrl-00a	4.812	1.086	2.077
S-Ctrl-00b	6.952	1.582	3.095
S-Ctrl-01a	4.668	0.738	1.86
S-Ctrl-01b	5.529	0.925	2.197
S-Cell-01a	5.883	0.932	2.389
S-Cell-01b	6.956	1.178	2.837
S-Inul-01a	18.9	2.336	9.239
S-Inul-01b	19.744	2.545	10.268
S-Pect-01a	16.275	1.871	4.522
S-Pect-01b	11.197	1.241	3.038
S-Ctrl-02a	8.211	1.218	3.45
S-Ctrl-02b	7.437	1.169	3.429
S-Cell-02a	7.874	1.147	3.281
S-Cell-02b	10.15	1.487	4.185
S-Inul-02a	12.324	1.511	7.652
S-Inul-02b	10.547	1.283	6.374
S-Pect-02a	13.343	1.399	4.07
S-Pect-02b	20.19	2.005	5.613
D-Ctrl-00a	5.045	2.136	2.231
D-Ctrl-00b	4.024	1.706	1.835
D-Ctrl-01a	8.598	3.71	3.433
D-Ctrl-01b	8.116	3.279	3.218
D-Cell-01a	7.332	3.326	2.846
D-Cell-01b	7.777	3.744	3.398
D-Inul-01a	13.703	6.88	5.419
D-Inul-01b	13.975	6.689	5.194
D-Pect-01a	16.771	5.276	4.158
D-Pect-01b	15.132	4.501	3.63
D-Ctrl-02a	8.841	3.829	3.665
D-Ctrl-02b	8.765	3.971	4.264
D-Cell-02a	7.731	3.612	3.338
D-Cell-02b	10.67	5.171	4.902
D-Inul-02a	14.496	9.327	6.18
D-Inul-02b	17.342	11.869	8.188
D-Pect-02a	13.753	3.901	3.33
D-Pect-02b	26.854	7.611	6.265
T-Ctrl-00a	3.888	0.952	0.883
T-Ctrl-00b	3.96	1.023	0.911
T-Ctrl-01a	5.788	1.006	0.991
T-Ctrl-01b	6.461	1.203	1.188
T-Cell-01a	6.812	1.194	1.15
T-Cell-01b	7.454	1.393	1.315
T-Inul-01a	15.441	6.339	4.068
T-Inul-01b	14.223	5.728	3.621
T-Pect-01a	21.527	3.31	2.287
T-Pect-01b	10.746	1.575	1.183
T-Ctrl-02a	7.216	1.193	1.299
T-Ctrl-02b	7.501	1.267	1.418
T-Cell-02a	8	1.29	1.343
T-Cell-02b	7.25	1.095	1.125
T-Inul-02a	18.659	8.802	5.914
T-Inul-02b	19.641	9.147	6.091
T-Pect-02a	18.988	2.651	2.106
T-Pect-02b	30.809	4.494	3.709
U-Ctrl-00a	3.514	0.962	1.048
U-Ctrl-00b	4.807	1.335	1.465
U-Ctrl-01a	6.221	2.04	1.976
U-Ctrl-01b	6.256	2.001	2.007
U-Cell-01a	6.934	2.155	2.05
U-Cell-01b	4.724	1.348	1.395
U-Inul-01a	11.258	2.287	5.194
U-Inul-01b	11.036	2.423	4.992
U-Pect-01a	15.394	2.744	3.029
U-Pect-01b	12.703	2.393	2.57
U-Ctrl-02a	5.977	1.63	1.965
U-Ctrl-02b	8.204	2.639	3.552
U-Cell-02a	9.086	2.979	3.197
U-Cell-02b	6.421	2.119	2.183
U-Inul-02a	13.54	2.983	9.348
U-Inul-02b	10.247	2.166	7.006
U-Pect-02a	14.988	2.375	3.94
U-Pect-02b	26.607	4.686	7.463
V-Ctrl-00a	2.053	0.937	0.643
V-Ctrl-00b	1.991	0.861	0.594
V-Ctrl-01a	3.661	1.121	0.751
V-Ctrl-01b	3.996	1.291	0.882
V-Cell-01a	4.76	1.495	1.045
V-Cell-01b	4.071	1.313	0.861
V-Inul-01a	7.973	1.832	2.405
V-Inul-01b	7.563	1.882	2.46
V-Pect-01a	13.244	2.783	1.928
V-Pect-01b	10.615	2.086	1.445
V-Ctrl-02a	4.01	1.024	0.774
V-Ctrl-02b	6.17	1.577	1.177
V-Cell-02a	4.898	1.241	0.91
V-Cell-02b	6.362	1.678	1.183
V-Inul-02a	16.094	3.705	6.207
V-Inul-02b	12.811	3.009	4.846
V-Pect-02a	17.869	2.773	2.271
V-Pect-02b	15.372	4.468	2.023
X-Ctrl-00a	3.239	1.215	1.148
X-Ctrl-00b	3.757	1.448	1.437
X-Ctrl-01a	4.617	1.601	1.569
X-Ctrl-01b	4.04	1.405	1.373
X-Cell-01a	3.853	1.321	1.257
X-Cell-01b	5.874	2.128	2.071
X-Inul-01a	9.27	2.322	3.679
X-Inul-01b	8.481	2.221	3.223
X-Pect-01a	13.249	3.063	2.435
X-Pect-01b	13.672	3.145	2.511
X-Ctrl-02a	6.864	2.196	2.284
X-Ctrl-02b	8.89	2.692	2.689
X-Cell-02a	6.968	2.152	2.255
X-Cell-02b	5.99	2.073	2.089
X-Inul-02a	13	3.16	5.802
X-Inul-02b	10.706	2.727	5.155
X-Pect-02a	18.43	3.776	3.555
X-Pect-02b	17.151	3.615	3.245
Y-Ctrl-00a	6.114	1.929	1.95
Y-Ctrl-00b	6.307	2.142	2.011
Y-Ctrl-01a	5.472	1.902	1.963
Y-Ctrl-01b	7.03	2.302	2.418
Y-Cell-01a	6.089	1.8	2.096
Y-Cell-01b	7.699	2.479	2.65
Y-Inul-01a	11.464	2.839	4.637
Y-Inul-01b	13.588	3.403	5.552
Y-Pect-01a	18.969	3.86	4.289
Y-Pect-01b	16.367	3.113	3.894
Y-Ctrl-02a	9.353	2.976	3.514
Y-Ctrl-02b	9.437	3.23	4.183
Y-Cell-02a	9.737	3.283	3.923
Y-Cell-02b	10.264	3.405	4.023
Y-Inul-02a	12.659	2.782	6.295
Y-Inul-02b	12.267	3.083	6.551
Y-Pect-02a	17.161	3.153	4.534
Y-Pect-02b	19.016	3.585	4.895
Z-Ctrl-00a	4.291	1.178	1.494
Z-Ctrl-00b	3.172	0.685	1.025
Z-Ctrl-01a	3.689	0.666	0.932
Z-Ctrl-01b	5.324	1.039	1.506
Z-Cell-01a	6.136	1.16	1.748
Z-Cell-01b	6.081	1.161	1.723
Z-Inul-01a	8.719	1.295	2.83
Z-Inul-01b	7.49	1.192	2.442
Z-Pect-01a	10.12	1.376	2.024
Z-Pect-01b	8.173	1.117	1.576
Z-Ctrl-02a	7.676	1.274	1.857
Z-Ctrl-02b	7.727	1.343	2.147
Z-Cell-02a	7.789	1.378	2.14
Z-Cell-02b	6.693	1.141	1.714
Z-Inul-02a	12.441	1.85	4.588
Z-Inul-02b	11.907	1.742	4.243
Z-Pect-02a	18.539	2.043	3.292
Z-Pect-02b	18.833	2.096	3.26
AA-Ctrl-00a	4.809	1.719	1.057
AA-Ctrl-00b	3.259	1.233	0.687
AA-Ctrl-01a	7.678	2.64	1.399
AA-Ctrl-01b	6.972	2.627	1.286
AA-Cell-01a	5.196	1.687	0.96
AA-Cell-01b	6.014	2.059	1.078
AA-Inul-01a	14.219	3.496	4.719
AA-Inul-01b	4.249	1.23	1.412
AA-Pect-01a	11.497	2.966	1.819
AA-Pect-01b	10.49	2.662	1.679
AA-Ctrl-02a	9.051	3.351	1.687
AA-Ctrl-02b	7.921	3.324	1.592
AA-Cell-02a	8.651	3.503	1.72
AA-Cell-02b	10.05	3.925	1.864
AA-Inul-02a	19.698	4.88	9.504
AA-Inul-02b	14.446	3.749	6.715
AA-Pect-02a	14.465	3.331	2.06
AA-Pect-02b	14.738	3.459	2.172
BB-Ctrl-00a	13.39	3.087	4.083
BB-Ctrl-00b	5.785	1.059	1.767
BB-Ctrl-01a	5.338	1.431	1.532
BB-Ctrl-01b	9.54	2.357	2.875
BB-Cell-01a	10.471	3.068	3.132
BB-Cell-01b	9.618	2.9	2.862
BB-Inul-01a	6.516	1.245	2.733
BB-Inul-01b	9.515	2.297	3.657
BB-Pect-01a	9.498	2.179	2.461
BB-Pect-01b	12.478	2.467	3.458
BB-Ctrl-02a	8.442	2.691	2.612
BB-Ctrl-02b	7.56	1.84	2.707
BB-Cell-02a	7.51	2.736	2.408
BB-Cell-02b	17.853	5.099	5.645
BB-Inul-02a	13.698	4.607	7.296
BB-Inul-02b	10.673	3.117	5.344
BB-Pect-02a	12.49	1.881	3.517
BB-Pect-02b	6.146	1.685	1.707
CC-Ctrl-00a	1.522	0.539	0.445
CC-Ctrl-00b	1.745	0.642	0.51
CC-Ctrl-01a	3.098	0.812	0.81
CC-Ctrl-01b	3.012	0.799	0.793
CC-Cell-01a	1.933	0.484	0.491
CC-Cell-01b	2.394	0.631	0.622
CC-Inul-01a	8.683	1.382	3.145
CC-Inul-01b	8.403	1.404	3.192
CC-Pect-01a	8.954	1.723	1.693
CC-Pect-01b	5.442	1.028	1.049
CC-Ctrl-02a	4.486	1.005	1.117
CC-Ctrl-02b	3.741	0.814	0.858
CC-Cell-02a	4.26	0.953	0.996
CC-Cell-02b	4.443	1.031	1.148
CC-Inul-02a	14.97	2.311	6.43
CC-Inul-02b	16.307	2.58	6.891
CC-Pect-02a	15.053	2.473	2.805
CC-Pect-02b	12.227	1.992	2.334
DD-Ctrl-00a	4.519	1.037	1.715
DD-Ctrl-00b	3.184	0.745	1.259
DD-Ctrl-01a	2.881	0.891	1.121
DD-Ctrl-01b	4.602	1.382	1.82
DD-Cell-01a	4.183	1.22	1.592
DD-Cell-01b	3.699	1.108	1.461
DD-Inul-01a	8.946	1.476	4.361
DD-Inul-01b	7.936	1.309	3.685
DD-Pect-01a	14.537	2.195	3.232
DD-Pect-01b	13.386	1.981	2.844
DD-Ctrl-02a	6.63	1.829	2.813
DD-Ctrl-02b	6.103	1.774	2.824
DD-Cell-02a	5.789	1.686	2.442
DD-Cell-02b	5.784	1.684	2.444
DD-Inul-02a	12.499	2.1	7.191
DD-Inul-02b	14.065	2.316	7.96
DD-Pect-02a	14.778	1.898	3.334
DD-Pect-02b	20.167	2.616	4.587
EE-Ctrl-00a	2.063	0.674	0.735
EE-Ctrl-00b	2.287	0.699	0.755
EE-Ctrl-01a	2.066	0.539	0.657
EE-Ctrl-01b	3.306	0.919	1.128
EE-Cell-01a	2.848	0.705	0.902
EE-Cell-01b	5.699	1.504	1.761
EE-Inul-01a	6.642	1.179	3.117
EE-Inul-01b	9.186	1.773	4.712
EE-Pect-01a	9.117	1.999	2.181
EE-Pect-01b	8.614	1.788	1.992
EE-Ctrl-02a	5.5	1.366	1.917
EE-Ctrl-02b	5.415	1.461	2.123
EE-Cell-02a	4.145	1.071	1.504
EE-Cell-02b	5.3	1.381	1.936
EE-Inul-02a	11.103	2.346	8.388
EE-Inul-02b	9.89	2.068	7.213
EE-Pect-02a	11.157	1.894	2.523
EE-Pect-02b	12.012	2.076	2.759
1-Ctrl-00a	2.722	1.541	0.871
1-Ctrl-00b	3.028	1.664	0.937
1-Ctrl-01a	2.959	1.323	0.879
1-Ctrl-01b	3.202	1.445	0.953
1-Cell-01a	5.275	2.351	1.586
1-Cell-01b	3.771	1.68	1.094
1-Inul-01a	6.029	2.145	2.054
1-Inul-01b	7.799	2.969	2.913
1-Pect-01a	11.447	3.437	2.225
1-Pect-01b	9.363	2.593	1.696
1-Ctrl-02a	4.425	1.76	1.386
1-Ctrl-02b	5.194	2.234	1.825
1-Cell-02a	4.569	1.869	1.436
1-Cell-02b	5.29	2.177	1.709
1-Inul-02a	8.364	2.829	3.158
1-Inul-02b	7.723	2.754	3.229
1-Pect-02a	12.049	3.077	2.256
1-Pect-02b	12.757	3.173	2.356
2-Ctrl-00a	3.07	1.26	1.368
2-Ctrl-00b	3.161	1.18	1.256
2-Ctrl-01a	3.868	1.205	1.352
2-Ctrl-01b	4.783	1.536	1.757
2-Cell-01a	4.738	1.519	1.718
2-Cell-01b	4.571	1.467	1.636
2-Inul-01a	7.254	3.149	2.643
2-Inul-01b	8.122	3.545	2.854
2-Pect-01a	14.539	3.52	2.875
2-Pect-01b	16.604	3.586	2.767
2-Ctrl-02a	6.039	1.689	2.119
2-Ctrl-02b	5.326	1.508	2.02
2-Cell-02a	6.677	1.934	2.431
2-Cell-02b	5.195	1.504	1.815
2-Inul-02a	15.626	8.841	5.725
2-Inul-02b	16.664	9.897	6.551
2-Pect-02a	14.528	3.4	2.965
2-Pect-02b	13.22	3.172	2.75
FF-Ctrl-00a	4.661	1.499	0.417
FF-Ctrl-00b	4.397	1.421	0.387
FF-Ctrl-01a	6.044	2.008	0.513
FF-Ctrl-01b	6.112	2.25	0.531
FF-Cell-01a	7.623	2.762	0.642
FF-Cell-01b	5.626	2.111	0.439
FF-Inul-01a	12.514	2.749	2.182
FF-Inul-01b	12.021	2.905	2.023
FF-Pect-01a	10.122	3.044	0.684
FF-Pect-01b	9.753	3.033	0.69
FF-Ctrl-02a	8.472	2.725	0.739
FF-Ctrl-02b	7.932	2.505	0.82
FF-Cell-02a	8.726	3.703	0.77
FF-Cell-02b	8.755	3.572	0.772
FF-Inul-02a	19.481	4.836	4
FF-Inul-02b	22.429	4.795	4.589
FF-Pect-02a	15.174	4.109	1.085
FF-Pect-02b	13.837	4.402	1
GG-Ctrl-00a	3.171	1.047	0.543
GG-Ctrl-00b	2.758	0.997	0.529
GG-Ctrl-01a	4.857	1.375	0.876
GG-Ctrl-01b	3.539	0.991	0.616
GG-Cell-01a	5.105	1.473	0.901
GG-Cell-01b	4.755	1.22	0.716
GG-Inul-01a	11.222	2.617	2.809
GG-Inul-01b	8.448	1.892	1.977
GG-Pect-01a	12.267	2.716	2.157
GG-Pect-01b	10.237	2.07	1.489
GG-Ctrl-02a	5.836	1.333	1.038
GG-Ctrl-02b	5.501	1.303	0.984
GG-Cell-02a	6.671	1.645	1.208
GG-Cell-02b	4.27	1.046	0.746
GG-Inul-02a	13	2.633	3.761
GG-Inul-02b	13.66	2.763	3.945
GG-Pect-02a	10.494	1.914	1.858
GG-Pect-02b	12.727	2.371	2.33
3-Ctrl-00a		0.736	1.038
3-Ctrl-00b		0.829	1.218
3-Ctrl-01a	6.173	1.019	1.693
3-Ctrl-01b	6.498	1.12	1.877
3-Cell-01a	6.874	1.171	1.759
3-Cell-01b	6.837	1.144	1.705
3-Inul-01a	18.524	2.515	7.955
3-Inul-01b	18.619	2.526	7.908
3-Pect-01a	18.476	2.502	3.111
3-Pect-01b	18.525	2.601	3.241
3-Ctrl-02a	8.512	1.286	2.067
3-Ctrl-02b	8.275	1.289	2.094
3-Cell-02a	9.27	1.448	2.348
3-Cell-02b	7.579	1.21	1.938
3-Inul-02a	25.771	4.594	16.35
3-Inul-02b	24.546	4.134	14.334
3-Pect-02a	25.906	3.088	4.571
3-Pect-02b	27.606	3.464	5.174
4-Ctrl-00a	7.629	2.4	2.106
4-Ctrl-00b	7.325	2.294	1.977
4-Ctrl-01a	10.171	2.52	2.346
4-Ctrl-01b	10.224	2.644	2.497
4-Cell-01a	10.538	2.769	2.55
4-Cell-01b	10.501	2.7	2.7
4-Inul-01a	14.489	3.557	2.952
4-Inul-01b	13.947	3.371	2.793
4-Pect-01a	14.836	3.791	2.969
4-Pect-01b	14.906	3.846	3.022
4-Ctrl-02a	12.754	2.705	3.02
4-Ctrl-02b	12.834	2.705	3.048
4-Cell-02a	13.114	2.854	3.044
4-Cell-02b	13.288	2.927	3.195
4-Inul-02a	24.177	5.683	3.962
4-Inul-02b	24.736	5.843	4.1
4-Pect-02a	21.544	4.444	3.409
4-Pect-02b	21.87	4.518	3.495
5-Ctrl-00a		1.979	1.6
5-Ctrl-00b		1.765	1.46
5-Ctrl-01a	11.39	3.088	2.918
5-Ctrl-01b	11.204	3.028	2.802
5-Cell-01a	11.208	3.007	2.764
5-Cell-01b	11.512	3.213	2.987
5-Inul-01a	27.775	4.994	11.502
5-Inul-01b	27.944	5.058	11.97
5-Pect-01a	28.755	5.364	4.547
5-Pect-01b	28.018	5.417	4.962
5-Ctrl-02a	14.576	4.046	4.269
5-Ctrl-02b	15.414	4.5	4.839
5-Cell-02a	15.44	4.245	4.395
5-Cell-02b	15.729	4.534	4.838
5-Inul-02a	37.889	7.565	21.599
5-Inul-02b	37.598	7.832	20.977
5-Pect-02a	40.739	9.89	10.368
5-Pect-02b	40.395	9.055	9.797
6-Ctrl-00a	5.223	1.138	2.944
6-Ctrl-00b	5.104	1.045	2.646
6-Ctrl-01a	6.996	1.468	3.483
6-Ctrl-01b	7.327	1.484	3.465
6-Cell-01a	7.436	1.547	3.438
6-Cell-01b	7.72	1.662	3.772
6-Inul-01a	11.17	2.153	7.42
6-Inul-01b	12.113	2.756	8.277
6-Pect-01a	20.15	3.142	6.17
6-Pect-01b	20.123	2.618	6.171
6-Ctrl-02a	8.431	1.644	4.037
6-Ctrl-02b	9.357	2.219	4.985
6-Cell-02a	9.065	1.882	4.679
6-Cell-02b	9.241	1.845	4.201
6-Inul-02a	13.202	2.977	12.687
6-Inul-02b	15.064	3.367	14.791
6-Pect-02a	26.191	2.878	7.827
6-Pect-02b	27.921	3.036	8.103
7-Ctrl-00a	8.439	2.172	2.78
7-Ctrl-00b	8.005	1.748	2.563
7-Ctrl-01a	13.126	3.47	4.612
7-Ctrl-01b	12.7	2.968	4.753
7-Cell-01a	12.61	2.906	4.251
7-Cell-01b	13.004	3.338	4.528
7-Inul-01a	18.764	4.519	12.945
7-Inul-01b	19.914	4.276	10.186
7-Pect-01a	33.413	6.77	8.948
7-Pect-01b	32.087	6.26	8.127
7-Ctrl-02a	18.828	4.969	6.549
7-Ctrl-02b	18.582	5.155	7.121
7-Cell-02a	19.137	5.391	7.69
7-Cell-02b	19.437	5.833	9.139
7-Inul-02a	22.731	6.892	23.035
7-Inul-02b	22.591	6.617	21.611
7-Pect-02a	36.059	6.547	10.48
7-Pect-02b	37.453	7.268	12.109
8-Ctrl-00a	10.658	2.318	2.319
8-Ctrl-00b	10.542	2.359	2.409
8-Ctrl-01a	14.891	3.32	4.003
8-Ctrl-01b	15.238	3.374	4.057
8-Cell-01a	14.441	3.272	3.741
8-Cell-01b	15.93	3.987	4.897
8-Inul-01a	20.722	6.113	9.647
8-Inul-01b	20.664	5.888	9.133
8-Pect-01a	32.267	4.175	6.205
8-Pect-01b	29.381	3.813	5.718
8-Ctrl-02a	17.494	3.969	5.611
8-Ctrl-02b	18.467	4.396	6.409
8-Cell-02a	17.232	3.93	5.234
8-Cell-02b	18.362	4.613	6.483
8-Inul-02a	24.313	8.439	15.466
8-Inul-02b	23.984	8.149	14.768
8-Pect-02a	39.937	4.985	10.087
8-Pect-02b	40.463	5.118	10.431
9-Ctrl-00a	4.055	1.303	0.904
9-Ctrl-00b	3.867	1.169	0.781
9-Ctrl-01a	8.828	1.402	1.514
9-Ctrl-01b	9.005	1.415	1.509
9-Cell-01a	9.462	1.524	1.596
9-Cell-01b	9.554	1.557	1.676
9-Inul-01a	23.118	4.233	6.603
9-Inul-01b	22.016	3.725	5.489
9-Pect-01a	23.768	3.108	3.048
9-Pect-01b	23.699	3.196	3.102
9-Ctrl-02a	12.818	1.712	2.353
9-Ctrl-02b	12.984	1.814	2.486
9-Cell-02a	13.876	1.991	2.71
9-Cell-02b	12.989	1.695	2.269
9-Inul-02a	31.433	6.375	10.65
9-Inul-02b	28.876	5.651	9.189
9-Pect-02a	34.183	4.461	5.154
9-Pect-02b	36.741	4.978	6.081
HH-Ctrl-00a		0.795	1.201
HH-Ctrl-00b		0.704	1.092
HH-Ctrl-01a	5.992	1.034	1.68
HH-Ctrl-01b	6.205	1.071	1.743
HH-Cell-01a	10.411	1.839	2.486
HH-Cell-01b	8.935	1.933	2.814
HH-Inul-01a	14.229	1.644	6.196
HH-Inul-01b	14.76	1.785	6.795
HH-Pect-01a	22.575	1.931	3.81
HH-Pect-01b	21.697	1.918	3.749
HH-Ctrl-02a	8.876	1.576	2.596
HH-Ctrl-02b	8.743	1.58	2.722
HH-Cell-02a	9.191	1.654	2.843
HH-Cell-02b	9.459	1.76	2.806
HH-Inul-02a	19.153	2.614	11.647
HH-Inul-02b	19.61	2.523	11.724
HH-Pect-02a	30.347	2.212	6.142
HH-Pect-02b	34.756	2.904	8.213
II-Ctrl-00a	8.651	2.192	4.334
II-Ctrl-00b	10.569	2.952	5.87
II-Ctrl-01a	12.97	3.031	6.411
II-Ctrl-01b	14.275	3.424	7.406
II-Cell-01a	14.396	3.422	7.142
II-Cell-01b	14.92	3.72	8.18
II-Inul-01a	19.547	6.375	16.292
II-Inul-01b	20.414	6.708	17.178
II-Pect-01a	33.355	4.301	9.857
II-Pect-01b	34.179	4.388	10.071
II-Ctrl-02a	18.04	4.158	9.908
II-Ctrl-02b	16.5	3.9	9.411
II-Cell-02a	17.829	4.09	9.371
II-Cell-02b	18.328	4.213	9.709
II-Inul-02a	19.364	9.146	22.458
II-Inul-02b	20.893	9.71	23.847
II-Pect-02a	34.443	5.015	13.556
II-Pect-02b	38.867	5.876	16.416

## Sheet: (3) Gut-on-a-chip
SampleID	Acetate	Propionate	Butyrate			Values reported as mM
C1-00-a	8.838	2.81	2.569			Empty cells represent no acid detected
C1-00-b	9.1	2.889	2.622
C1-00-c	8.855	2.831	2.513			Notation: Concentration ID - Timepoint ID (-Replica id)
C1-01-a	8.016	2.348	1.772			Concentration condition	C1 -2mM Butyrate 2mM Propionate 10mM Acetate
C1-01-b	8.071	2.394	1.77				C2 -5mM Butyrate 5mM Propionate 25mM Acetate
C1-01-c	7.969	2.318	1.65				C3 -10mM Butyrate 10mM Propionate 50mM Acetate
C1-02-a	7.094	1.9	1.138				But - 5mM Butyrate
C1-02-b	7.926	2.174	1.316				Pro - 5mM Propionate
C1-02-c	8.057	2.187	1.288				Ace - 25mM Acetate
C2-00-a	13.267	3.809	3.261
C2-00-b	12.421	3.812	3.292			Timepoint ID: 00 - 0h; 01 - 2h; 02- 4h; 03- 8h
C2-00-c	12.564	3.892	3.338
C2-01-a	11.492	3.046	2.276
C2-01-b	10.656	3.29	2.427
C2-01-c	13.6	2.984	2.461
C2-02-a	11.734	2.462	1.791
C2-02-b	11.185	2.742	2.039
C2-02-c	10.132	2.414	1.748
C2-03-b	11.554	1.625	1.096
C2-03-c	7.981	1.96	1.202
C3-00-a	38.476	7.313	6.88
C3-00-b	41.369	6.476	5.387
C3-01-a	37.81	6.173	5.155
C3-01-b	31.174	6.026	5.64
C3-01-c	36.931	6.111	5.019
C3-02-a	34.054	5.438	4.366
C3-02-b	31.684	5.08	3.973
C3-02-c	33.278	5.407	4.325
C3-03-a	27.632	4.229	3.187
C3-03-b	20.581	3.101	2.231
C3-03-c	26.461	3.808	2.946
But-00			2.913
But-01			2.055
But-02			1.516
But-03			0.444
Pro-00		3.076
Pro-01		2.636
Pro-02		2.137
Pro-03		1.354
Ace-00	13.98
Ace-01	10.111
Ace-02	9.955
Ace-03	10.229
